# Supplementary material for: Tai Chi practitioners have lower fall risks under dual-task conditions during stair descending
Source: PLoS One. 2021 Feb 4;16(2):e0246292. doi: 10.1371/journal.pone.0246292 (PMC7861538; doi:10.1371/journal.pone.0246292)
Supplement: S1 Raw data — (XLSX) [file pone.0246292.s001.xlsx]

## Sheet: participants information
	group	weight(kg)	height (cm)	age(year)	gender	Tai Chi experience		group1=TC group
	1	74.2	175.5	66	female	25		group2=NE group
	1	59.6	158.5	67	female	18
	1	77	168	65	male	26
	1	50.6	165	68	female	21
	1	70.9	152.5	67	female	15
	1	73.2	170.5	76	male	11
	1	60.1	160	65	female	34
	1	61.8	158.5	68	female	12
	1	55.6	179	71	male	19
	1	54.5	156.5	68	female	27
	1	67.9	160	66	male	21
	1	61.2	154.5	68	female	17
	1	73.2	168	73	male	21
	2	59.8	158.5	81	female
	2	73.2	165	69	female
	2	60.9	145	67	female
	2	62.1	162	69	male
	2	67.5	159.5	69	male
	2	78.6	166	67	female
	2	54.9	161	71	female
	2	44.9	155	73	female
	2	66.7	160	78	female
	2	64.9	172	72	male
	2	56.4	166	68	male
	2	71.7	167	69	male

## Sheet: walking velocity
group	dual-task	single-task	group1=TC group
1	468.019	413.698	group2=NE group
1	407.013	473.884
1	600.168	619.007
1	461.523	577.464
1	487.806	533.327
1	560.797	598.805
1	561.053	523.515
1	453.423	489.839
1	490.263	603.09
1	542.57	553.419
1	557.971	695.599
1	368.91	430.289
1	477.685	520.539
2	373.55	398.938
2	343.899	236.269
2	351.22	290.351
2	658.722	556.283
2	513.825	510.038
2	474.999	550.023
2	491.28	497.613
2	508.431	562.959
2	405.581	377.791
2	564.04	556.239
2	404.946	426.5
2	287.212	265.317

## Sheet: foot clearance 
group	dual-task	single-task	group1=TC group
1	105.68	103.33	group2=NE group
1	98.8	103.39
1	92.2	87.13
1	97.26	96.23
1	89.27	93.76
1	104.8	103.13
1	96.37	89.67
1	105.44	101.56
1	98.89	96.45
1	118.75	111.82
1	94.34	87.52
1	101.19	91.66
1	85.35	76.66
2	96.72	88.16
2	91.39	79.92
2	94.77	93.26
2	95.5	95.81
2	88.9	94.07
2	96.74	98.45
2	85.58	92.67
2	75.34	77.77
2	97.11	91.19
2	87.79	86.98
2	102.62	92.88
2	77.62	84.16

## Sheet: trunk tilt angle
group	dual-task	single-task	group1=TC group
1	8.73	3.45	group2=NE group
1	2.05	0.27
1	2.43	3.67
1	6.82	5.56
1	5.15	6.64
1	9.32	4.5
1	2.05	1.09
1	4.08	2.81
1	6.67	8.09
1	4.04	3.52
1	2.64	2.38
1	0.35	0.55
1	5.99	0.41
2	9.03	4.19
2	5.69	5.57
2	5.54	6.79
2	7.31	6.98
2	2.82	5.88
2	5.6	3.08
2	1.99	3.59
2	8.69	10.22
2	1.91	2.7
2	8.98	10.11
2	3.63	7.13
2	8.92	7.23

## Sheet: head tilt angle
group	dual-task	single-task	group1=TC group
1	25.02	16.52	group2=NE group
1	9.03	12.98
1	18.97	16.18
1	17.67	16.89
1	6.13	19.54
1	17.29	17.65
1	13.27	11.49
1	15.88	12.31
1	9.24	18.72
1	8.62	8.61
1	19.95	17.74
1	17.89	14.69
1	16.57	18.99
2	16.78	9.99
2	26.73	18.88
2	27.25	27.9
2	18.33	16.33
2	24.1	23.74
2	18.84	14.09
2	22.06	23.5
2	22.01	19.11
2	17.4	25.74
2	14.99	27.59
2	13.33	23.44
2	18.55	17.32

## Sheet:  COM-COP IA figures
AP Direction	% Support Duration	TC Dual-Task	TC Single-Task	NE Dual-Task	NE Single-Task			ML Direction	% Support Duration	TC Dual-Task	TC Single-Task	NE Dual-Task	NE Single-Task
	1	5.55248	5.50252	5.34943	5.71011				1	4.74325	4.60341	4.69407	4.62437
	2	5.19184	5.08251	5.06624	5.3652				2	4.61932	4.47551	4.65196	4.54334
	3	4.81025	4.68947	4.77924	5.02143				3	4.4803	4.35287	4.60432	4.51982
	4	4.41916	4.32551	4.49199	4.67147				4	4.33448	4.23623	4.55407	4.41723
	5	4.07224	4.01714	4.22259	4.27426				5	4.22066	4.19935	4.51472	4.34561
	6	3.77118	3.7671	3.96814	3.98665				6	4.13159	4.13216	4.46888	4.33021
	7	3.50476	3.54809	3.73968	3.78944				7	4.06595	4.08663	4.42696	4.2864
	8	3.27966	3.34468	3.56635	3.71255				8	4.03602	4.05742	4.40419	4.28131
	9	3.09797	3.13375	3.41037	3.62408				9	4.01066	4.02985	4.38994	4.23734
	10	2.92526	2.93721	3.22869	3.55293				10	3.98146	4.03595	4.37019	4.20372
	11	2.7523	2.76552	3.1436	3.5125				11	3.9625	4.02671	4.36365	4.19578
	12	2.5892	2.63892	3.02311	3.36207				12	3.94546	4.02664	4.35224	4.16257
	13	2.43107	2.51536	2.89295	3.21136				13	3.92484	4.00338	4.32305	4.12854
	14	2.28959	2.44592	2.75471	3.00224				14	3.88123	3.98346	4.29377	4.09481
	15	2.16158	2.35217	2.56832	2.80831				15	3.84224	3.96614	4.264	4.06256
	16	1.97944	2.23396	2.38399	2.61631				16	3.80719	3.95093	4.23344	4.03493
	17	1.784	2.06039	2.20299	2.4286				17	3.77483	3.93684	4.20309	4.00984
	18	1.5954	1.89095	2.02663	2.24763				18	3.74388	3.92327	4.17284	3.98597
	19	1.4135	1.72404	1.85437	2.07243				19	3.71311	3.90814	4.14293	3.96216
	20	1.23807	1.55767	1.68695	1.90272				20	3.68311	3.89095	4.11416	3.93705
	21	1.06798	1.3915	1.52428	1.73683				21	3.65452	3.87207	4.08676	3.91056
	22	0.900157	1.22271	1.36429	1.56735				22	3.62355	3.84563	4.05875	3.88165
	23	0.7348	1.05548	1.20585	1.39822				23	3.59427	3.81859	4.03276	3.85455
	24	0.571741	0.890586	1.04845	1.22866				24	3.56723	3.79108	4.00815	3.82903
	25	0.408289	0.726211	0.891361	1.05627				25	3.54212	3.76248	3.98617	3.805
	26	0.247128	0.562449	0.733953	0.886982				26	3.51854	3.73407	3.9668	3.78273
	27	0.0892314	0.399163	0.576841	0.720807				27	3.49626	3.70595	3.94921	3.76191
	28	-0.0708424	0.229313	0.420467	0.559461				28	3.47509	3.67745	3.9326	3.74217
	29	-0.227591	0.0622708	0.266193	0.40124				29	3.45568	3.64859	3.91798	3.72363
	30	-0.380362	-0.10183	0.11421	0.247409				30	3.43808	3.6207	3.90511	3.70672
	31	-0.528634	-0.262416	-0.039672	0.0979843				31	3.42208	3.59409	3.89347	3.69162
	32	-0.673991	-0.419132	-0.20282	-0.0484631				32	3.407	3.56816	3.88298	3.67747
	33	-0.817109	-0.572636	-0.363667	-0.206598				33	3.39354	3.54344	3.87375	3.66458
	34	-0.957299	-0.724599	-0.522943	-0.358602				34	3.38192	3.52029	3.866	3.65363
	35	-1.09574	-0.872947	-0.680979	-0.510032				35	3.37132	3.49923	3.85993	3.64384
	36	-1.23036	-1.01728	-0.838698	-0.659481				36	3.36259	3.48062	3.85393	3.63528
	37	-1.36147	-1.15946	-0.995855	-0.807857				37	3.35604	3.46354	3.84859	3.6279
	38	-1.4892	-1.29844	-1.15031	-0.955741				38	3.35164	3.44855	3.84415	3.62136
	39	-1.61068	-1.43419	-1.30173	-1.10294				39	3.34969	3.43603	3.84087	3.61533
	40	-1.72868	-1.5666	-1.45112	-1.25061				40	3.34995	3.42563	3.83822	3.60951
	41	-1.84444	-1.69491	-1.59958	-1.39991				41	3.346	3.41693	3.83708	3.60065
	42	-1.95645	-1.81888	-1.74746	-1.54944				42	3.34499	3.41091	3.83668	3.5921
	43	-2.06523	-1.93727	-1.89502	-1.69883				43	3.3471	3.40775	3.83699	3.58434
	44	-2.17094	-2.05014	-2.04172	-1.84876				44	3.35166	3.40688	3.83885	3.57699
	45	-2.27393	-2.15729	-2.1892	-1.99841				45	3.35781	3.40889	3.84091	3.56969
	46	-2.37214	-2.2606	-2.33734	-2.14746				46	3.36633	3.41313	3.84339	3.56277
	47	-2.46654	-2.35936	-2.48509	-2.29519				47	3.37723	3.4197	3.84651	3.55537
	48	-2.55804	-2.45151	-2.63215	-2.44071				48	3.38946	3.42904	3.85078	3.54864
	49	-2.64693	-2.54032	-2.7784	-2.58368				49	3.4033	3.43981	3.85603	3.54242
	50	-2.73373	-2.62486	-2.92245	-2.72413				50	3.41878	3.45198	3.86246	3.53711
	51	-2.81677	-2.7063	-3.06396	-2.8628				51	3.43591	3.46621	3.87046	3.53355
	52	-2.89933	-2.78582	-3.20445	-2.99768				52	3.45337	3.4825	3.87907	3.53141
	53	-2.98166	-2.86331	-3.34379	-3.12887				53	3.47075	3.49977	3.8894	3.53092
	54	-3.06281	-2.94024	-3.48173	-3.25646				54	3.48894	3.51808	3.90138	3.53232
	55	-3.14103	-3.0156	-3.61692	-3.37954				55	3.50728	3.5379	3.91403	3.5356
	56	-3.2173	-3.09047	-3.7499	-3.49896				56	3.52627	3.55798	3.92865	3.54067
	57	-3.29238	-3.16552	-3.88135	-3.61411				57	3.54596	3.57813	3.94501	3.5484
	58	-3.36571	-3.2405	-4.01081	-3.72496				58	3.56566	3.59841	3.9634	3.55954
	59	-3.43824	-3.31681	-4.13521	-3.83236				59	3.58594	3.61848	3.98305	3.57308
	60	-3.50996	-3.39313	-4.25554	-3.93689				60	3.6065	3.63861	4.00423	3.5895
	61	-3.57918	-3.46813	-4.37347	-4.03969				61	3.62733	3.65919	4.02698	3.60858
	62	-3.64704	-3.54392	-4.48852	-4.141				62	3.64796	3.6795	4.05104	3.62975
	63	-3.71233	-3.62007	-4.60028	-4.24113				63	3.66941	3.69991	4.07627	3.653
	64	-3.77557	-3.69502	-4.70786	-4.33965				64	3.69236	3.72101	4.10235	3.67851
	65	-3.83845	-3.76738	-4.81269	-4.43539				65	3.71544	3.74242	4.12955	3.70608
	66	-3.89796	-3.83782	-4.9154	-4.53123				66	3.7397	3.76433	4.15821	3.73581
	67	-3.95429	-3.90537	-5.01622	-4.62763				67	3.7652	3.78755	4.18866	3.76756
	68	-4.00732	-3.97016	-5.11455	-4.72258				68	3.79183	3.81236	4.22115	3.80068
	69	-4.05943	-4.03376	-5.21053	-4.81619				69	3.81973	3.83894	4.25504	3.83519
	70	-4.11046	-4.09545	-5.30366	-4.90848				70	3.84878	3.86748	4.29046	3.87096
	71	-4.15986	-4.15518	-5.39463	-4.99836				71	3.87931	3.8978	4.32808	3.90814
	72	-4.20879	-4.21434	-5.48363	-5.08622				72	3.91098	3.92982	4.36804	3.9473
	73	-4.25659	-4.27278	-5.57196	-5.17201				73	3.94384	3.96362	4.41019	3.98842
	74	-4.30376	-4.33052	-5.66072	-5.25435				74	3.97761	3.9984	4.45445	4.03114
	75	-4.3533	-4.38805	-5.74758	-5.33249				75	4.01127	4.03377	4.50116	4.07605
	76	-4.40396	-4.44493	-5.83143	-5.40704				76	4.04514	4.06982	4.55001	4.12349
	77	-4.45513	-4.50216	-5.91143	-5.47846				77	4.07879	4.10604	4.60079	4.17353
	78	-4.50783	-4.55996	-5.98823	-5.54624				78	4.11129	4.14144	4.65404	4.2263
	79	-4.56148	-4.61884	-6.06121	-5.61014				79	4.14255	4.17597	4.7097	4.28225
	80	-4.61543	-4.67943	-6.12992	-5.6689				80	4.17302	4.20951	4.76787	4.34126
	81	-4.67028	-4.74153	-6.19713	-5.72184				81	4.20235	4.24204	4.82855	4.40317
	82	-4.72729	-4.80357	-6.26278	-5.77				82	4.2302	4.27354	4.89116	4.46804
	83	-4.78547	-4.86609	-6.3291	-5.81377				83	4.25663	4.30358	4.95549	4.53578
	84	-4.84419	-4.92956	-6.40065	-5.85497				84	4.28172	4.33233	5.02076	4.60616
	85	-4.90475	-4.9949	-6.47144	-5.89585				85	4.30555	4.36034	5.08781	4.67891
	86	-4.9664	-5.06045	-6.54118	-5.93346				86	4.32812	4.38748	5.15622	4.75256
	87	-5.02812	-5.12469	-6.60917	-5.96541				87	4.34906	4.41405	5.2245	4.82599
	88	-5.02719	-5.14167	-6.64682	-6.03761				88	4.36844	4.43907	5.2938	4.8986
	89	-5.10799	-5.21426	-6.69483	-6.05771				89	4.38634	4.46309	5.36279	4.97069
	90	-5.17567	-5.30141	-6.81312	-6.08391				90	4.40177	4.48669	5.4304	5.04293
	91	-5.27048	-5.36472	-6.92155	-6.08818				91	4.45495	4.54317	5.48293	5.10672
	92	-5.3328	-5.43884	-6.9759	-6.20969				92	4.46951	4.5618	5.56683	5.16839
	93	-5.37737	-5.51661	-7.04645	-6.25769				93	4.48973	4.57834	5.64642	5.26408
	94	-5.43691	-5.57879	-7.07786	-6.24375				94	4.51174	4.59912	5.70964	5.35632
	95	-5.50017	-5.63426	-7.16265	-6.22519				95	4.53498	4.61839	5.78951	5.43758
	96	-5.56256	-5.6905	-7.25258	-6.2903				96	4.5537	4.64013	5.86219	5.50769
	97	-5.61994	-5.75389	-7.35508	-6.40077				97	4.56112	4.66874	5.90501	5.56126
	98	-5.70695	-5.85024	-7.44655	-6.47256				98	4.56459	4.67398	5.97504	5.60583
	99	-5.77933	-5.92241	-7.5085	-6.49173				99	4.57709	4.68474	6.03563	5.66212
	100	-5.82689	-5.95672	-7.56022	-6.50274				100	4.58615	4.70724	6.07863	5.73537

## Sheet: COM-COP IA AP
group	dual-task	single-task	group1=TC group
1	-6.07	-4.75	group2=NE group
1	-6.1	-5.49
1	-6.46	-7.04
1	-5.9	-6.86
1	-7.09	-7.15
1	-6.91	-7.28
1	-6.12	-6.05
1	-5.22	-6.48
1	-4.9	-5.57
1	-5.02	-5.37
1	-5.29	-5.27
1	-5.26	-5.87
1	-6.27	-5.64
2	-6.36	-6.95
2	-6.15	-7.48
2	-7.27	-8.12
2	-7.31	-9.42
2	-8.03	-7.18
2	-7.9	-7.22
2	-6.94	-7.77
2	-6.08	-7.63
2	-6.31	-8.52
2	-5.83	-7.65
2	-6.35	-6.8
2	-6.73	-8.43

## Sheet: COM-COP IA ML
group	dual-task	single-task	group1=TC group
1	3.74	4.74	group2=NE group
1	4.52	4.99
1	4.18	4.51
1	3.45	4.09
1	3.96	4.11
1	3.77	2.82
1	5.79	5.94
1	4.27	4.48
1	4.73	5.52
1	5.63	5.8
1	5.59	4.26
1	4.69	3.74
1	2.99	3.17
2	6.9	6.58
2	7.59	7.74
2	9.01	6.61
2	6.84	6.99
2	6.95	7.26
2	5.6	4.95
2	5.42	5.46
2	4.2	3.12
2	4.99	4.16
2	7.2	5.12
2	3.59	3.84
2	4.67	5.46
